# Supplementary material for: Unravelling the Diversity of Microorganisms in Ticks from Australian Wildlife
Source: Pathogens. 2023 Jan 17;12(2):153. doi: 10.3390/pathogens12020153 (PMC9967841; doi:10.3390/pathogens12020153)
Supplement: Supplementary file 1 [file pathogens-12-00153-s001.zip]

Archive with 1 entries (1 files):
- pathogens-2012514-supplementary.pdf
